# Supplementary material for: Identifying prognostic characteristics of m6A-related glycolysis gene and predicting the immune infiltration landscape in bladder cancer
Source: Cancer Cell Int. 2023 Nov 28;23:300. doi: 10.1186/s12935-023-03160-w (PMC10683108; doi:10.1186/s12935-023-03160-w)
Supplement: Supplementary file 1 — Additional file 1: Table S1. Glycolysis-related genes and m6a-related genes. [file 12935_2023_3160_MOESM1_ESM.xlsx]

## Sheet: 糖酵解基因
Supplementary Table 1 Glycolysis-related genes and m6a-related genes
Glycolysis-related genes												m6a-related genes
TREH	CHST2	PGLS	ADH4	ARHGAP15	PDK2	CASP2	PLA2G2F					RBM15
PGM1	CHST4	PGM2	ADH5	ARHGEF9	PES1	CCDC71	PLAA					RBM15B
HK1	CHST6	PHKA2	ADH6	ASPM	PEX19	CCDC87	PNMT					METTL14
KHK	CITED2	PKP2	GALM	ATP10D	PHKG2	CD1B	SLC66A3					METTL3
LCT	CLDN3	PLOD1	ADH7	NACC1	PIN1	CD82	PRDM14					WTAP
MPI	CLDN9	PLOD2	LDHAL6A	LCOR	IPCEF1	CDC45	PRRG4					CBLL1
PYGL	CLN6	PMM2	ENO3	ZCCHC24	PKD1	CCT8L2	PTGFR					VIRMA
PYGM	COG2	POLR3K	ALDH2	FAM204A	PKP1	CETN1	PTPRT					ZC3H13
TPI1	COL5A1	PPFIA4	ALDH3A1	MSANTD2	PLA2G4C	CLCN2	RAI1					FTO
GAPDH	COPB2	PPIA	ALDH1B1	KATNBL1	PLK3	CLEC7A	RIMS2					ALKBH5
GPI	CTH	PPP2CB	ALDH1A3	FAM222B	POR	CLPB	RNASEL					FMR1
CS	CXCR4	PRPS1	ALDH3B1	MFSD12	PPCDC	CNGB3	RNF125					ELAVL1
FH	CYB5A	PSMC4	ALDH3B2	C1orf109	PPP1R12B	COBL	RPE65					HNRNPC
IDH2	DCN	PYGB	ALDH3A2	AUNIP	PPP1R13B	COLQ	RPRM					HNRNPA2B1
MDH1	DDIT4	QSOX1	G6PC1	CPLANE2	PRPF38B	COPZ2	SERPINA4					YTHDF1
OGDH	DEPDC1	RARS1	GCK	SLC35F6	PRRX2	CORT	SERPING1					YTHDF2
ACO2	DLD	RBCK1	HK3	DCAF17	PTPRG	CREB5	SIX1					YTHDF3
SDHA	DPYSL4	RPE	LDHB	POGLUT1	RAB11FIP1	CRIP2	SLC22A14					YTHDC1
SUCLA2	DSC2	RRAGD	PGAM4	PPP1R17	RALGDS	CRYGB	SLC28A1					YTHDC2
SERPINA1	ECD	SAP30	PGK2	CNTLN	RASSF4	CST2	SMN1					RBMX
ACTB	EFNA3	SDC1	PKLR	CA5A	RBM14	CTSG	SNX17					IGF2BP1
ACTG1	EGFR	SDC2	ACSS2	CACNA1S	RNPEPL1	CUBN	SOS2					IGF2BP2
ANXA1	EGLN3	SDC3	G6PC2	CDH16	RASL10A	CYP2B7P	SPIN2A					IGF2BP3
ANXA8	ELF3	SDHC	BPGM	CDK10	RS1	CYP3A43	TACR3					LRPPPRC
ATP5F1D	ENO1	SLC25A10	ACSS1	CDK5R2	S100A14	DCXR	ELOA2
CALU	ENO2	SLC25A13	LDHAL6B	CDON	SERPINB3	DNAJC16	TEX13B
EPHX1	ERO1A	SLC35A3	NUP160	AGAP2	SETBP1	DNAL4	CD27
FGF4	EXT1	SLC37A4	TPR	CHEK2	SETD4	DPP6	CD70
GFAP	EXT2	SOD1	NDC1	CLIC5	SHOX2	LPAR3	TNNT2
GRK4	FAM162A	SOX9	NUP133	CNNM4	SIAH2	EFS	TNS4
HSPA5	FKBP4	SPAG4	PRKACA	COL21A1	SIRPB1	ELAVL4	TSKS
GSTP1	FUT8	SRD5A3	NUP37	CPB2	SKIL	EPHB6	CFAP70
HPRT1	G6PD	STC1	GCKR	MED23	SLC16A10	AHSP	TTLL3
KRT1	GAL3ST1	STC2	SEH1L	CST7	SLC22A17	EYA2	TYRO3
KRT19	GALE	STMN1	NUP50	CTAG2	SLC29A3	F2	USF2
KRT7	GALK1	TALDO1	AAAS	CX3CL1	SLC38A3	FGD1	USP29
KRT8	GALK2	TFF3	NUP188	DHX35	SLC6A6	FGF22	USP6NL
MYCN	GAPDHS	TGFA	RAE1	DHX57	SLC7A9	FGF6	BEST1
P4HB	GCLC	TGFBI	NUP93	TSC22D3	SNCB	FMO6P	VPS39
PEBP1	GFPT1	TKTL1	PPP2R1A	FGF9	SNX24	FRMPD1	WASL
PDIA5	GLCE	TPBG	NUP88	FGR	SPC25	GABRB2	WDR25
PGAM1	GLRX	TPST1	NUP98	GABPB1-IT1	SPRR1A	GARNL3	CCN4
PGK1	GMPPA	GFUS	NUP107	FUT3	STAG3	GDPD3	WNT16
PKM	GMPPB	TXN	PPP2R5D	GALR3	STARD3	GIPR	WNT2
PLCB3	GNE	UGP2	NUP155	GMPR	TAF1C	GLS2	ZNF117
RAB14	GNPDA1	VCAN	PPP2CA	ADGRF5	TBX6	GPA33	ZNF157
SOD2	GOT1	VEGFA	PFKFB4	GPR137B	TCIRG1	GPR45	ZNF185
FBP1	GOT2	VLDLR	NUP43	GPR19	TCL1A	GRIA1	ZNF639
ALDOA	GPC1	XYLT2	PFKFB2	GPT	TCL1B	GRIN2D	ZNF750
ALDOB	GPC3	ZNF292	NUP153	GRID2	TDRD7	GRM5	ZNF91
ALDOC	GPC4	DLAT	NUP85	GSDMD	TG	HCG9	ZSCAN12
IFNG	GPR87	DLST	NUP214	H3C4	TGFBRAP1	HHLA1	INO80B
PFKL	GUSB	SUCLG2P2	NUP210	WDR91	TMEM115	H2BC10	ZSWIM1
PFKM	GYS1	IDH3A	NUP42	IFNA5	C2CD2L	HOXC5
PFKP	GYS2	IDH3B	PPP2R1B	IGLJ3	TNFSF18	HTN1
TIGAR	HAX1	IDH3G	NUP54	IP6K2	KMT2D	HTR6
FBP2	HDLBP	ACLY	NUP58	IL10RA	TRIM52	IFIT2
EMB	HK2	ACO1	PRKACB	INSL5	TRPM6	IFNA10
SLC5A12	HMMR	PCK1	RANBP2	IRAK4	TXLNA	IGLV2-14
SLC5A8	HOMER1	PCK2	NUP205	IRF2BP1	UPK1A	IL36RN
SLC16A8	HS2ST1	PDHA1	SEC13	JOSD1	VPS52	IL23A
SLC16A1	HS6ST2	PDHA2	ADPGK	KCTD3	DCAF13	IL2RA
SLC16A3	IDH1	PDHB	NUP35	TNRC18	YIPF3	CXCL8
SLC16A7	IDUA	OGDHL	GNPDA2	KLHL1	MAP3K20	INSL3
ABCB6	IER3	SDHB	PRKACG	KRT24	ZNF248	IRGC
ADORA2B	IGFBP3	SDHD	PGM2L1	KRT5	ZNF286A	IRX4
AGL	IL13RA1	SUCLG2	PFKFB3	LAMA3	ZKSCAN4	ITGA8
AGRN	IRS2	SUCLG1	PGP	LAT	ZNF32	KIAA0513
AK3	ISG20	SDS	POM121	LIN7B	ZNF652	BTBD8
AK4	KDELR3	GLYCTK	NUP62	PKD1P1	ZNF84	KIF17
AKR1A1	KIF20A	DAO	POM121C	LRRC37A2	AOC1	KIR2DS1
ALDH7A1	KIF2A	SARDH	SLC2A1	ZNF821	ACP5	KLHL3
ALDH9A1	LDHA	AGXT	MPC2	SP140L	ADAM19	KLRB1
ALG1	LDHC	ALAS1	MPC1	LONP2	ADARB2	KREMEN2
ANG	LHPP	ALAS2	SLC2A2	LRP5L	AIF1	KRT13
ANGPTL4	LHX9	GCAT	SLC2A3	LRRC14	AK5	LAMC3
ANKZF1	MDH2	GAMT	SLC2A4	MAGEB3	ANKRD1	LGALS7
ARPP19	ME1	PHGDH	SLC2A5	MAGEH1	ANKRD53	LIMD1
ARTN	ME2	GATM	PRKAA1	MAP3K14	FAM215A	ALG1L2
AURKA	MED24	GNMT	RB1	MARCHF2	ARHGDIG	AK4P3
B3GALT6	MERTK	GLDC	TP53	MATN4	ATF6	IGKV3D-15
B3GAT1	MET	AMT	GPD1	MCTP1	ATP1B2	LRFN3
B3GAT3	MIF	DMGDH	HIF1A	MFGE8	AURKB	MAPK8
B3GNT3	MIOX	PSAT1	PPARG	CMC1	BCAS4	MAPK8IP2
B4GALT1	MXI1	AOC2	GPAT3	STEAP1B	BFSP1	MCF2L
B4GALT2	NANP	MAOA	SLC25A6	MNAT1	BMX	MCTP2
B4GALT4	NASP	MAOB	GPD2	MSH5	BTN3A1	MDK
B4GALT7	NDST3	PIPOX	ATP5F1A	MTRF1	DEPP1	MOGAT2
BIK	NDUFV3	CHDH	SLC25A4	MYL10	SYNE3	MX1
BPNT1	NOL3	PSPH	UQCRC1	NFASC	CATSPERB	MYCT1
CACNA1H	NSDHL	BHMT	NDUFA1	NOL8	C1orf105	MYOZ3
CAPN5	NT5E	SRR	ABCA5	NOTCH2NLA	SHCBP1L	NPC1L1
CASP6	P4HA1	SHMT1	ASIC4	NPIPA1	EXO5	NRXN2
CD44	P4HA2	SHMT2	ACIN1	NR4A1	DNAJC28	NTN3
CDK1	PAM	AGXT2	ADM2	NR5A1	C22orf31	OR3A2
CENPA	PAXIP1	AOC3	ETNPPL	NUDT11	MIR600HG	OVGP1
CHPF	PC	CBS	ALK	NUMB	CA6	OXCT2
CHPF2	PDK3	ADH1A	ANAPC10	NXF2	CABIN1	PAK1IP1
CHST1	PFKFB1	ADH1B	ANKRD2	OR11A1	CACNG5	PHLDB1
CHST12	PGAM2	ADH1C	ANKRD46	PDE6A	CAPN11	PIGV
