# Supplementary material for: Identifying prognostic characteristics of m6A-related glycolysis gene and predicting the immune infiltration landscape in bladder cancer
Source: Cancer Cell Int. 2023 Nov 28;23:300. doi: 10.1186/s12935-023-03160-w (PMC10683108; doi:10.1186/s12935-023-03160-w)
Supplement: Supplementary file 4 — Additional file 4: Table S4. Univariate Cox analysis of m6A-related glycolytic genes [file 12935_2023_3160_MOESM4_ESM.xls]

## Sheet: uniCox
Supplementary Table 4. Univariate Cox analysis of m6A-related glycolytic genes
Name	HR	HR.95L	HR.95H	pvalue
FBP1	0.850284	0.793375	0.911275	4.4608e-06
CDK10	0.637096	0.517596	0.784185	2.10169e-05
TAF1C	0.652693	0.534096	0.797624	3.04586e-05
TTLL3	0.775789	0.688193	0.874533	3.27958e-05
IP6K2	0.682213	0.568041	0.819332	4.26914e-05
LRP5L	0.744219	0.6449	0.858832	5.29308e-05
OVGP1	0.834338	0.761464	0.914186	0.000102747
ANXA1	1.15979	1.07096	1.25598	0.000266006
CASP6	0.700381	0.578159	0.848441	0.000272968
ANKZF1	0.663263	0.5313	0.828003	0.000286239
ZNF91	0.831419	0.746854	0.92556	0.000742328
CMC1	0.685812	0.548353	0.85773	0.000950941
LRRC14	0.701711	0.568184	0.86662	0.00100461
TRIM52	0.748589	0.629171	0.890674	0.00109197
AK3	0.737761	0.613601	0.887044	0.00121724
USF2	0.709318	0.572886	0.87824	0.00162589
PLA2G2F	0.944991	0.912153	0.979011	0.00171549
LCOR	0.802081	0.697968	0.921724	0.00187735
BTN3A1	0.807829	0.705969	0.924385	0.00191335
LIMD1	0.764201	0.643189	0.907981	0.00223225
GNPDA1	0.742307	0.611951	0.900431	0.0024908
YTHDC1	0.709709	0.567413	0.887691	0.00266956
ZNF248	0.757927	0.6325	0.908227	0.00267455
SETD4	0.739769	0.606845	0.901808	0.00285705
MSH5	0.822996	0.723347	0.936373	0.00309318
MSANTD2	0.776266	0.656001	0.918578	0.00318985
CALU	1.24976	1.06974	1.46008	0.00496235
ZSWIM1	0.735533	0.592307	0.913392	0.00543906
IRAK4	0.749711	0.610443	0.920751	0.00600637
PHKA2	0.772801	0.642556	0.929446	0.00620129
ZNF84	0.795027	0.671534	0.941231	0.00774084
POGLUT1	0.771693	0.63373	0.93969	0.00990977
MTRF1	0.792512	0.663399	0.946752	0.0103761
IGF2BP2	1.07359	1.0164	1.13399	0.0110041
PRKAA1	0.791186	0.658154	0.951108	0.0126435
IRF2BP1	0.787209	0.651724	0.950859	0.0130333
CAPN5	0.907455	0.84027	0.980013	0.0133468
DSC2	1.0842	1.01675	1.15612	0.0136301
IGF2BP3	1.06029	1.01207	1.11081	0.0137012
NUP42	0.756516	0.604568	0.946653	0.0147198
CHEK2	0.787608	0.649582	0.954963	0.0151514
DNAL4	0.806642	0.676897	0.961257	0.0163236
TGFBI	1.09332	1.01597	1.17655	0.0171625
MAPK8	0.783077	0.638153	0.960912	0.0191899
GPD2	0.830469	0.709791	0.971666	0.0204087
WTAP	0.758019	0.598687	0.959754	0.0213826
SLC16A1	1.07969	1.01139	1.1526	0.0214739
ANKRD46	0.840506	0.724361	0.975272	0.0220236
SLC37A4	0.808496	0.671871	0.972904	0.024397
MIR600HG	0.873069	0.77545	0.982977	0.0248469
ELAVL1	0.755913	0.590972	0.966888	0.0258753
METTL14	0.786749	0.636735	0.972106	0.0262788
DNAJC28	0.855113	0.743499	0.983483	0.028282
NUP50	0.791681	0.6402	0.979005	0.0311006
ZSCAN12	0.859937	0.748361	0.988148	0.0333278
PIN1	0.782762	0.623805	0.982223	0.0344434
PEX19	0.835047	0.706328	0.987225	0.0348158
FAM204A	0.768025	0.598493	0.985579	0.0380686
KATNBL1	0.786523	0.62656	0.987324	0.0384592
COG2	0.784809	0.623903	0.987214	0.0384624
ALAS1	0.865951	0.754099	0.994395	0.0413879
RBMX	0.786865	0.623865	0.992454	0.0429785
ZKSCAN4	0.819073	0.673752	0.995738	0.0451964
P4HA2	1.15286	1.00301	1.3251	0.0452629
SUCLG1	0.790126	0.626941	0.995787	0.0459628
HNRNPA2B1	0.791764	0.629316	0.996145	0.0462692
GYS1	0.814002	0.664368	0.997337	0.0470678
NUP54	0.805865	0.650925	0.997684	0.0475637
CBLL1	0.817266	0.669209	0.99808	0.0478379
NUP62	0.817081	0.668132	0.999236	0.0491367
NACC1	0.817366	0.666636	1.00218	0.0524953
NOL8	0.810836	0.65595	1.00229	0.0525279
STEAP1B	1.06221	0.999299	1.12909	0.0526882
PPP2R1A	0.798001	0.63452	1.0036	0.0537032
PDHA1	0.81546	0.661178	1.00574	0.0565928
PLOD1	1.1692	0.99542	1.37332	0.0569044
LRFN3	0.861955	0.739571	1.00459	0.0572577
YTHDF2	0.805544	0.643542	1.00833	0.0590834
MAP3K20	1.11789	0.994896	1.25609	0.0609409
DNAJC16	0.832496	0.686594	1.0094	0.0622141
IDH3B	0.818403	0.66131	1.01281	0.0653467
WDR25	0.82459	0.671638	1.01237	0.0654044
PFKL	0.832927	0.684987	1.01282	0.0669054
YTHDF3	0.825003	0.671136	1.01415	0.0677613
AKR1A1	0.821597	0.663834	1.01685	0.0708659
PRPF38B	0.824199	0.667999	1.01692	0.0713203
ACIN1	0.804759	0.635214	1.01956	0.0719398
PGM2L1	1.11091	0.988375	1.24864	0.0777526
SOD1	0.835381	0.683336	1.02126	0.0792989
TGFBRAP1	0.822315	0.660872	1.0232	0.0793772
POLR3K	0.83694	0.685567	1.02174	0.0803405
METTL3	0.840179	0.691103	1.02141	0.0805729
POM121C	0.825937	0.665783	1.02462	0.0820612
ADH5	0.858059	0.721789	1.02006	0.082758
SMN1	0.830014	0.671799	1.02549	0.0842227
ZNF652	0.845211	0.697363	1.02441	0.0864956
PLAA	0.874075	0.747568	1.02199	0.0915521
CABIN1	0.83919	0.683309	1.03063	0.0944864
GLCE	1.13134	0.978812	1.30765	0.0948935
DCAF17	0.854363	0.708645	1.03005	0.0990053
HDLBP	1.18821	0.967836	1.45877	0.099432
YTHDC2	0.864461	0.723436	1.03298	0.108958
YIPF3	0.838518	0.675461	1.04094	0.110419
CCDC71	0.839713	0.677473	1.04081	0.110751
YTHDF1	0.825366	0.650915	1.04657	0.113139
RBM15B	0.835768	0.668858	1.04433	0.114485
SDHB	0.82918	0.656796	1.04681	0.115195
PTPRG	1.10134	0.976361	1.24232	0.116254
NUP35	0.844212	0.679326	1.04912	0.126642
GOT2	0.863514	0.713827	1.04459	0.130832
ZNF292	0.891924	0.766999	1.0372	0.137387
GMPPB	0.84714	0.680296	1.0549	0.138242
NUP107	0.889285	0.761405	1.03864	0.138522
AAAS	0.833636	0.654383	1.06199	0.140736
DLD	0.868085	0.717401	1.05042	0.145868
RAB14	0.857115	0.696223	1.05519	0.146072
SDHD	0.861897	0.704374	1.05465	0.148948
HAX1	0.86015	0.698668	1.05896	0.155604
MED23	0.877813	0.731585	1.05327	0.160993
WASL	0.873956	0.722766	1.05677	0.164473
GOT1	0.873109	0.720346	1.05827	0.166719
PLCB3	0.871521	0.71669	1.0598	0.168213
LRRC37A2	0.90827	0.791644	1.04208	0.170014
BPNT1	0.877129	0.727263	1.05788	0.170252
POM121	0.893456	0.758621	1.05226	0.177105
SEH1L	0.881935	0.733665	1.06017	0.180957
HK2	0.921646	0.817274	1.03935	0.18332
PAM	1.0913	0.958857	1.24204	0.185661
STMN1	0.916089	0.803953	1.04387	0.188326
CASP2	0.877782	0.722678	1.06617	0.188829
PAXIP1	0.886931	0.741532	1.06084	0.189033
ATF6	1.12587	0.943078	1.34409	0.189657
FAM222B	0.885977	0.739353	1.06168	0.189668
STARD3	0.87344	0.712132	1.07129	0.19396
SOX9	1.04266	0.97894	1.11054	0.194134
PGAM1	1.10214	0.95145	1.27669	0.194806
DCAF13	0.881673	0.728702	1.06676	0.195218
ADPGK	0.846249	0.655408	1.09266	0.200421
ADAM19	1.05166	0.972627	1.13711	0.206362
RBM14	0.858711	0.677934	1.08769	0.206596
SUCLA2	1.11308	0.94203	1.31519	0.208224
ZNF821	0.896769	0.756728	1.06273	0.208494
P4HB	1.14622	0.925268	1.41993	0.211646
NDUFV3	0.870728	0.700531	1.08227	0.21223
KMT2D	0.904527	0.772573	1.05902	0.212313
NSDHL	0.886882	0.733437	1.07243	0.215526
NUP43	0.866404	0.689431	1.0888	0.218646
NUP188	1.11877	0.93278	1.34184	0.226347
PYGB	1.09377	0.944692	1.26637	0.230565
DHX35	0.881929	0.717264	1.0844	0.233437
ACLY	1.11899	0.929906	1.34651	0.233872
CYB5A	0.944984	0.86014	1.0382	0.238415
PDK2	0.905205	0.766374	1.06918	0.241019
PSMC4	0.890094	0.732257	1.08195	0.242379
TYRO3	1.09048	0.94242	1.26179	0.244669
CNNM4	0.915599	0.784108	1.06914	0.264951
ANAPC10	0.884749	0.712588	1.0985	0.267405
RBM15	0.899522	0.745774	1.08497	0.268184
MED24	0.892302	0.728017	1.09366	0.272381
NOTCH2NLA	1.06992	0.947733	1.20785	0.274703
ABCA5	0.935132	0.829007	1.05484	0.275169
SOD2	0.939197	0.837162	1.05367	0.285047
PSPH	1.07798	0.938269	1.2385	0.289017
RNASEL	0.916698	0.780282	1.07696	0.29004
FKBP4	0.907364	0.757395	1.08703	0.291591
SRR	0.910418	0.761857	1.08795	0.30181
PPP1R13B	0.914588	0.771678	1.08396	0.303052
CDC45	0.937662	0.828094	1.06173	0.310001
GNPDA2	0.912377	0.763578	1.09017	0.312728
NUP85	0.889232	0.707397	1.11781	0.314508
GLS2	0.951381	0.862357	1.04959	0.320068
TMEM115	0.904705	0.741913	1.10322	0.322443
EXT1	0.936738	0.820292	1.06971	0.334584
PGM1	1.06202	0.939404	1.20065	0.336379
ATP10D	1.06001	0.940414	1.19481	0.340024
RANBP2	0.907088	0.741135	1.1102	0.344197
PGM2	0.929242	0.797808	1.08233	0.345596
ENO1	1.07663	0.922882	1.25599	0.347644
PPP2CA	0.898751	0.71856	1.12413	0.349757
IL13RA1	0.924369	0.783045	1.0912	0.352892
UQCRC1	0.903034	0.727655	1.12068	0.354561
ALDH9A1	0.920428	0.771457	1.09817	0.357335
FTO	1.08775	0.903918	1.30897	0.373198
SIAH2	0.910247	0.740024	1.11963	0.373328
POR	0.917415	0.757341	1.11132	0.378282
MDH2	0.910846	0.738046	1.1241	0.384289
TDRD7	0.929469	0.787723	1.09672	0.386289
FMR1	0.919146	0.758807	1.11336	0.388681
JOSD1	0.912659	0.741299	1.12363	0.389037
PDHB	0.903506	0.716648	1.13908	0.390686
RALGDS	0.918566	0.756227	1.11575	0.391957
ALG1	1.10127	0.882602	1.3741	0.393023
HPRT1	0.932011	0.792363	1.09627	0.395236
ZNF286A	1.0718	0.91266	1.25868	0.397825
PPIA	0.907996	0.722812	1.14062	0.406906
HNRNPC	0.908055	0.722903	1.14063	0.407098
FGD1	1.05756	0.925984	1.20784	0.409027
RAB11FIP1	0.961302	0.874618	1.05658	0.41305
ARHGEF9	0.93725	0.801142	1.09648	0.418249
SAP30	0.933992	0.791636	1.10195	0.418307
AURKB	0.949813	0.83841	1.07602	0.418566
VPS52	0.917723	0.74409	1.13187	0.422348
PAK1IP1	0.926068	0.766323	1.11911	0.426583
BTBD8	0.953405	0.847277	1.07282	0.42808
UGP2	0.914234	0.732155	1.14159	0.428758
PMM2	1.06347	0.912073	1.24	0.432243
CDK1	0.94695	0.826413	1.08507	0.432635
VPS39	0.910859	0.718483	1.15475	0.440511
CD44	1.03415	0.949351	1.12653	0.441719
NUP37	0.925927	0.759712	1.12851	0.445845
SUCLG2	0.93238	0.777499	1.11811	0.450004
PPP2CB	1.07734	0.887466	1.30785	0.451387
CS	0.923096	0.748122	1.13899	0.455504
PKM	1.06022	0.908349	1.23748	0.458499
SDHA	0.933253	0.776964	1.12098	0.460085
ZNF185	0.964438	0.87607	1.06172	0.460215
C1orf109	0.934619	0.780103	1.11974	0.463345
HMMR	1.04403	0.930022	1.17202	0.465182
NASP	0.928915	0.761344	1.13337	0.467535
LONP2	0.929314	0.761777	1.1337	0.469815
ASPM	1.04259	0.930152	1.16862	0.473768
DEPDC1	1.0405	0.932264	1.1613	0.478678
KCTD3	1.06212	0.896731	1.25802	0.485269
ZNF639	0.930051	0.754452	1.14652	0.496987
MXI1	0.947457	0.809204	1.10933	0.502425
SLC35A3	0.945764	0.8017	1.11572	0.508392
ALDH3A2	1.04423	0.918346	1.18737	0.509045
AUNIP	0.957423	0.840591	1.09049	0.512287
SPC25	0.959459	0.84712	1.0867	0.514802
SEC13	0.934791	0.76298	1.14529	0.515197
CLCN2	0.946374	0.801345	1.11765	0.516073
RB1	0.956605	0.836447	1.09402	0.517106
PPP2R1B	0.936498	0.766837	1.1437	0.519999
NUP205	1.0569	0.891639	1.2528	0.523526
DHX57	0.936071	0.763495	1.14766	0.525177
HIF1A	1.04371	0.914281	1.19147	0.526508
PRKACB	0.957768	0.837507	1.0953	0.528495
PFKM	1.05155	0.898133	1.23118	0.532135
KIF2A	1.04821	0.901259	1.21912	0.541233
ATP5F1A	1.06554	0.867165	1.3093	0.545857
OGDH	1.06466	0.868559	1.30504	0.54635
RAI1	0.954833	0.821319	1.11005	0.547564
FH	0.93806	0.760496	1.15708	0.550363
NUMB	0.936621	0.755311	1.16145	0.550854
TXLNA	0.937795	0.758989	1.15873	0.551821
AURKA	1.04027	0.910445	1.1886	0.561606
HOMER1	1.04389	0.902837	1.20698	0.56195
ALKBH5	1.06517	0.858403	1.32175	0.566389
MDH1	0.937742	0.75226	1.16896	0.567559
ERO1A	0.95799	0.825236	1.1121	0.572819
ACO2	0.951975	0.800951	1.13148	0.576552
ARPP19	0.947176	0.7778	1.15344	0.589271
SDHC	0.952105	0.795546	1.13947	0.592327
AGL	1.04213	0.885483	1.22649	0.619514
EXT2	1.04753	0.872016	1.25838	0.619676
PGK1	0.96501	0.837123	1.11244	0.623415
IDH3A	1.04195	0.882692	1.22994	0.627278
GPI	0.959066	0.806892	1.13994	0.635403
DLAT	1.04675	0.862955	1.26968	0.642817
CLN6	0.95437	0.780117	1.16755	0.649803
LAMA3	1.01203	0.959241	1.06772	0.66174
NUP88	0.959093	0.786106	1.17015	0.680645
HS2ST1	0.963467	0.805977	1.15173	0.682772
NUP214	0.955883	0.769439	1.1875	0.683584
USP6NL	1.03219	0.883108	1.20644	0.690564
HSPA5	1.03799	0.861706	1.25034	0.694595
EXO5	0.966903	0.816922	1.14442	0.695524
NT5E	0.985753	0.917193	1.05944	0.696437
PFKFB2	1.02982	0.887092	1.19551	0.69949
MNAT1	1.03668	0.8587	1.25154	0.707804
VIRMA	0.963847	0.79378	1.17035	0.710059
B4GALT2	1.03488	0.855642	1.25167	0.723835
PES1	0.965174	0.792356	1.17568	0.724742
GAPDH	1.02951	0.875296	1.2109	0.725366
UPK1A	0.994259	0.96235	1.02723	0.729366
HK1	1.03076	0.86286	1.23133	0.738401
PPP2R5D	0.964562	0.777208	1.19708	0.743327
LDHA	1.0208	0.901711	1.15561	0.744996
NDC1	1.0296	0.858929	1.23418	0.752416
SUCLG2P2	0.977926	0.851135	1.1236	0.752722
KIF20A	0.9807	0.867143	1.10913	0.756263
NUP58	1.02946	0.856843	1.23685	0.756527
SOS2	0.972306	0.809443	1.16794	0.763981
RPE	1.02748	0.844464	1.25017	0.786471
ACO1	0.979019	0.837324	1.14469	0.790368
GFPT1	0.978938	0.827642	1.15789	0.803741
RAE1	0.972985	0.782843	1.20931	0.805012
SHMT2	1.02094	0.853574	1.22111	0.820567
NUP155	1.01811	0.870948	1.19015	0.821694
SRD5A3	0.984539	0.854338	1.13458	0.829531
ACTG1	0.976857	0.789026	1.2094	0.829837
SNX17	1.02618	0.806336	1.30597	0.833591
PHLDB1	0.984933	0.852373	1.13811	0.836909
PRPS1	1.01694	0.865246	1.19523	0.83849
EFS	1.00943	0.914988	1.11363	0.851378
DLST	0.980474	0.796418	1.20707	0.852534
ZC3H13	1.01618	0.849963	1.21491	0.860176
PIGV	1.01737	0.83555	1.23876	0.863885
CPLANE2	1.01584	0.848585	1.21605	0.864074
TNRC18	0.98384	0.809964	1.19504	0.86958
RARS1	0.980921	0.778439	1.23607	0.870283
NUP160	1.01401	0.848191	1.21226	0.878587
SLC35F6	1.01483	0.837419	1.22982	0.880658
SLC25A13	0.986513	0.825505	1.17892	0.881266
HK3	0.994639	0.926299	1.06802	0.882327
TPR	1.01426	0.839611	1.22523	0.883276
NUP133	0.985954	0.792597	1.22648	0.898932
CD70	1.00422	0.938698	1.07432	0.90262
ME2	0.990172	0.820601	1.19478	0.917916
TPI1	1.00949	0.838788	1.21493	0.920408
ACTB	1.00923	0.83915	1.21378	0.922289
ALDOA	1.00775	0.854047	1.18911	0.927158
ECD	0.989938	0.795315	1.23219	0.927856
NANP	0.991898	0.830876	1.18413	0.928282
COPB2	1.00922	0.822474	1.23837	0.929925
NUP153	0.993956	0.854277	1.15647	0.937457
PRKACA	1.00857	0.805994	1.26205	0.940567
CLPB	1.00484	0.856233	1.17925	0.952809
TP53	0.996889	0.878682	1.131	0.961415
SHMT1	1.00305	0.872304	1.15339	0.965922
ACSS2	0.996628	0.833414	1.19181	0.970475
NUP93	0.996564	0.802491	1.23757	0.975153
GALK2	1.00184	0.83708	1.19903	0.983989
MPI	0.999065	0.819641	1.21777	0.992611
CENPA	0.999593	0.892389	1.11968	0.994386
NUP98	0.999862	0.817789	1.22247	0.998925
