# Supplementary material for: Identifying prognostic characteristics of m6A-related glycolysis gene and predicting the immune infiltration landscape in bladder cancer
Source: Cancer Cell Int. 2023 Nov 28;23:300. doi: 10.1186/s12935-023-03160-w (PMC10683108; doi:10.1186/s12935-023-03160-w)
Supplement: Supplementary file 5 — Additional file 5: Table S5. m6A-related glycolytic genes [file 12935_2023_3160_MOESM5_ESM.xlsx]

## Sheet: Sheet1
Supplementary Table 5. m6A-related glycolytic genes
CDK1	NUP155
AURKB	HSPA5
KIF20A	IGF2BP3
CDC45	GAPDH
CENPA	LIMD1
AURKA	SLC35F6
SPC25	DNAL4
ASPM	MSANTD2
HMMR	PLA2G2F
DEPDC1	DSC2
MAP3K20	SOD2
PLOD1	PGM2L1
ENO1	PKM
TPI1	NUP205
HPRT1	PGK1
IP6K2
PYGB
PAM
PSPH
