# Supplementary material for: Identifying prognostic characteristics of m6A-related glycolysis gene and predicting the immune infiltration landscape in bladder cancer
Source: Cancer Cell Int. 2023 Nov 28;23:300. doi: 10.1186/s12935-023-03160-w (PMC10683108; doi:10.1186/s12935-023-03160-w)
Supplement: Supplementary file 6 — Additional file 6: Table S6. GO analysis of m6A-related glycolytic genes. [file 12935_2023_3160_MOESM6_ESM.xlsx]

## Sheet: Supplementary Table 7- GO analy
Supplementary Table 6. GO analysis of m6A-related glycolytic genes.
ONTOLOGY	ID	Description	GeneRatio	BgRatio	pvalue	p.adjust	qvalue	geneID	Count
BP	GO:0016052	carbohydrate catabolic process	6/32	154/18723	2.13e-07	9.28e-05	6.62e-05	ENO1/PGK1/PYGB/TPI1/PKM/GAPDH	6
BP	GO:0006096	glycolytic process	5/32	81/18723	2.46e-07	9.28e-05	6.62e-05	ENO1/PGK1/TPI1/PKM/GAPDH	5
BP	GO:0006757	ATP generation from ADP	5/32	82/18723	2.61e-07	9.28e-05	6.62e-05	ENO1/PGK1/TPI1/PKM/GAPDH	5
BP	GO:0046031	ADP metabolic process	5/32	90/18723	4.17e-07	0.000100436	7.17e-05	ENO1/PGK1/TPI1/PKM/GAPDH	5
BP	GO:0006165	nucleoside diphosphate phosphorylation	5/32	99/18723	6.71e-07	0.000100436	7.17e-05	ENO1/PGK1/TPI1/PKM/GAPDH	5
BP	GO:0046939	nucleotide phosphorylation	5/32	101/18723	7.42e-07	0.000100436	7.17e-05	ENO1/PGK1/TPI1/PKM/GAPDH	5
BP	GO:0009135	purine nucleoside diphosphate metabolic process	5/32	103/18723	8.18e-07	0.000100436	7.17e-05	ENO1/PGK1/TPI1/PKM/GAPDH	5
BP	GO:0009179	purine ribonucleoside diphosphate metabolic process	5/32	103/18723	8.18e-07	0.000100436	7.17e-05	ENO1/PGK1/TPI1/PKM/GAPDH	5
BP	GO:0006090	pyruvate metabolic process	5/32	106/18723	9.43e-07	0.000100436	7.17e-05	ENO1/PGK1/TPI1/PKM/GAPDH	5
BP	GO:0009185	ribonucleoside diphosphate metabolic process	5/32	106/18723	9.43e-07	0.000100436	7.17e-05	ENO1/PGK1/TPI1/PKM/GAPDH	5
BP	GO:0009132	nucleoside diphosphate metabolic process	5/32	124/18723	2.05e-06	0.000198505	0.000141656	ENO1/PGK1/TPI1/PKM/GAPDH	5
BP	GO:0046034	ATP metabolic process	6/32	277/18723	6.51e-06	0.000578186	0.000412602	ENO1/PGK1/TPI1/PKM/CDK1/GAPDH	6
BP	GO:0071459	protein localization to chromosome	3/32	25/18723	1.02e-05	0.000832927	0.000594389	CENPA/AURKB/CDK1	3
BP	GO:0001666	response to hypoxia	6/32	307/18723	1.17e-05	0.000890811	0.000635696	ENO1/PAM/SOD2/PGK1/PLOD1/LIMD1	6
BP	GO:0036293	response to decreased oxygen levels	6/32	322/18723	1.53e-05	0.00102301	0.000730034	ENO1/PAM/SOD2/PGK1/PLOD1/LIMD1	6
BP	GO:0006091	generation of precursor metabolites and energy	7/32	490/18723	1.54e-05	0.00102301	0.000730034	ENO1/PGK1/PYGB/TPI1/PKM/CDK1/GAPDH	7
BP	GO:0006006	glucose metabolic process	5/32	196/18723	1.91e-05	0.00119769	0.000854687	ENO1/PGM2L1/PGK1/TPI1/GAPDH	5
BP	GO:0070482	response to oxygen levels	6/32	347/18723	2.34e-05	0.00138493	0.000988308	ENO1/PAM/SOD2/PGK1/PLOD1/LIMD1	6
BP	GO:0009150	purine ribonucleotide metabolic process	6/32	368/18723	3.26e-05	0.00182472	0.00130215	ENO1/PGK1/TPI1/PKM/HPRT1/GAPDH	6
BP	GO:0016572	histone phosphorylation	3/32	39/18723	3.97e-05	0.00211656	0.00151041	AURKA/AURKB/CDK1	3
BP	GO:0009259	ribonucleotide metabolic process	6/32	385/18723	4.19e-05	0.00212488	0.00151635	ENO1/PGK1/TPI1/PKM/HPRT1/GAPDH	6
BP	GO:0019318	hexose metabolic process	5/32	237/18723	4.75e-05	0.00217514	0.00155221	ENO1/PGM2L1/PGK1/TPI1/GAPDH	5
BP	GO:0006163	purine nucleotide metabolic process	6/32	396/18723	4.9e-05	0.00217514	0.00155221	ENO1/PGK1/TPI1/PKM/HPRT1/GAPDH	6
BP	GO:0019693	ribose phosphate metabolic process	6/32	396/18723	4.9e-05	0.00217514	0.00155221	ENO1/PGK1/TPI1/PKM/HPRT1/GAPDH	6
BP	GO:0072521	purine-containing compound metabolic process	6/32	416/18723	6.44e-05	0.00274482	0.00195874	ENO1/PGK1/TPI1/PKM/HPRT1/GAPDH	6
BP	GO:0005996	monosaccharide metabolic process	5/32	257/18723	6.97e-05	0.00285497	0.00203735	ENO1/PGM2L1/PGK1/TPI1/GAPDH	5
BP	GO:1902850	microtubule cytoskeleton organization involved in mitosis	4/32	147/18723	0.000110543	0.0043603	0.00311158	CENPA/SPC25/AURKA/AURKB	4
BP	GO:0035404	histone-serine phosphorylation	2/32	11/18723	0.00015416	0.00574904	0.0041026	AURKA/AURKB	2
BP	GO:0009117	nucleotide metabolic process	6/32	489/18723	0.000156547	0.00574904	0.0041026	ENO1/PGK1/TPI1/PKM/HPRT1/GAPDH	6
BP	GO:0006753	nucleoside phosphate metabolic process	6/32	497/18723	0.000170988	0.00607007	0.00433169	ENO1/PGK1/TPI1/PKM/HPRT1/GAPDH	6
BP	GO:0000075	cell cycle checkpoint signaling	4/32	169/18723	0.000189113	0.00649696	0.00463633	MAP3K20/AURKB/CDC45/CDK1	4
BP	GO:0000910	cytokinesis	4/32	173/18723	0.000206844	0.00688404	0.00491255	CENPA/AURKA/AURKB/KIF20A	4
BP	GO:0051302	regulation of cell division	4/32	177/18723	0.000225746	0.00728544	0.005199	ASPM/AURKA/AURKB/KIF20A	4
BP	GO:0000212	meiotic spindle organization	2/32	14/18723	0.000254248	0.00796395	0.00568319	ASPM/AURKA	2
BP	GO:0007051	spindle organization	4/32	184/18723	0.000261776	0.00796548	0.00568428	SPC25/ASPM/AURKA/AURKB	4
BP	GO:0140694	non-membrane-bounded organelle assembly	5/32	367/18723	0.000366759	0.0108499	0.00774268	CENPA/ASPM/AURKA/AURKB/LIMD1	5
BP	GO:0051782	negative regulation of cell division	2/32	18/18723	0.000425651	0.0122518	0.00874309	ASPM/AURKB	2
BP	GO:0034501	protein localization to kinetochore	2/32	19/18723	0.00047522	0.0128917	0.00919974	AURKB/CDK1	2
BP	GO:1903083	protein localization to condensed chromosome	2/32	19/18723	0.00047522	0.0128917	0.00919974	AURKB/CDK1	2
BP	GO:1901987	regulation of cell cycle phase transition	5/32	390/18723	0.000484197	0.0128917	0.00919974	MAP3K20/AURKA/AURKB/CDC45/CDK1	5
BP	GO:0032465	regulation of cytokinesis	3/32	92/18723	0.000513609	0.0130237	0.00929388	AURKA/AURKB/KIF20A	3
BP	GO:0034502	protein localization to chromosome	3/32	92/18723	0.000513609	0.0130237	0.00929388	CENPA/AURKB/CDK1	3
BP	GO:0010042	response to manganese ion	2/32	20/18723	0.000527459	0.0130638	0.00932252	HSPA5/SOD2	2
BP	GO:0010389	regulation of G2/M transition of mitotic cell cycle	3/32	94/18723	0.000546957	0.0132389	0.00944744	AURKA/AURKB/CDK1	3
BP	GO:0061640	cytoskeleton-dependent cytokinesis	3/32	100/18723	0.000655235	0.0155072	0.0110662	CENPA/AURKB/KIF20A	3
BP	GO:0090068	positive regulation of cell cycle process	4/32	236/18723	0.000670602	0.0155259	0.0110795	MAP3K20/AURKA/AURKB/CDK1	4
BP	GO:1902749	regulation of cell cycle G2/M phase transition	3/32	102/18723	0.000694146	0.0157291	0.0112245	AURKA/AURKB/CDK1	3
BP	GO:0031639	plasminogen activation	2/32	24/18723	0.00076294	0.0169277	0.0120799	ENO1/PGK1	2
BP	GO:1901988	negative regulation of cell cycle phase transition	4/32	249/18723	0.000819311	0.0178075	0.0127077	MAP3K20/AURKB/CDC45/CDK1	4
BP	GO:0051225	spindle assembly	3/32	117/18723	0.00103354	0.0220144	0.0157098	ASPM/AURKA/AURKB	3
BP	GO:0007052	mitotic spindle organization	3/32	120/18723	0.00111196	0.0232203	0.0165703	SPC25/AURKA/AURKB	3
BP	GO:0031570	DNA integrity checkpoint signaling	3/32	123/18723	0.00119404	0.0244549	0.0174514	MAP3K20/CDC45/CDK1	3
BP	GO:0071480	cellular response to gamma radiation	2/32	31/18723	0.00127583	0.0256369	0.0182949	MAP3K20/HSPA5	2
BP	GO:0051642	centrosome localization	2/32	32/18723	0.00135943	0.0265182	0.0189238	ASPM/AURKA	2
BP	GO:0007093	mitotic cell cycle checkpoint signaling	3/32	129/18723	0.00136948	0.0265182	0.0189238	MAP3K20/AURKB/CDK1	3
BP	GO:0051028	mRNA transport	3/32	130/18723	0.00140021	0.0266291	0.0190029	IGF2BP3/NUP155/NUP205	3
BP	GO:0061842	microtubule organizing center localization	2/32	33/18723	0.0014456	0.0270099	0.0192746	ASPM/AURKA	2
BP	GO:0006997	nucleus organization	3/32	133/18723	0.001495	0.0273404	0.0195105	NUP155/NUP205/CDK1	3
BP	GO:0010948	negative regulation of cell cycle process	4/32	294/18723	0.00151463	0.0273404	0.0195105	MAP3K20/AURKB/CDC45/CDK1	4
BP	GO:0000086	G2/M transition of mitotic cell cycle	3/32	137/18723	0.00162752	0.0288885	0.0206153	AURKA/AURKB/CDK1	3
BP	GO:0045787	positive regulation of cell cycle	4/32	313/18723	0.00190451	0.0332508	0.0237283	MAP3K20/AURKA/AURKB/CDK1	4
BP	GO:0032506	cytokinetic process	2/32	39/18723	0.00201584	0.0343044	0.0244801	AURKB/KIF20A	2
BP	GO:0044839	cell cycle G2/M phase transition	3/32	148/18723	0.00202928	0.0343044	0.0244801	AURKA/AURKB/CDK1	3
BP	GO:0044275	cellular carbohydrate catabolic process	2/32	40/18723	0.00211968	0.0352727	0.0251711	PYGB/TPI1	2
BP	GO:0046688	response to copper ion	2/32	42/18723	0.00233482	0.0382551	0.0272994	PAM/CDK1	2
BP	GO:0050657	nucleic acid transport	3/32	163/18723	0.00266936	0.041912	0.029909	IGF2BP3/NUP155/NUP205	3
BP	GO:0050658	RNA transport	3/32	163/18723	0.00266936	0.041912	0.029909	IGF2BP3/NUP155/NUP205	3
BP	GO:0022602	ovulation cycle process	2/32	45/18723	0.00267607	0.041912	0.029909	PAM/HSPA5	2
BP	GO:0051236	establishment of RNA localization	3/32	166/18723	0.00281067	0.043382	0.0309581	IGF2BP3/NUP155/NUP205	3
BP	GO:0014075	response to amine	2/32	49/18723	0.00316534	0.0481584	0.0343666	CDK1/HPRT1	2
CC	GO:0030496	midbody	6/33	196/19550	8.31e-07	8.9e-05	6.48e-05	HSPA5/ASPM/AURKA/AURKB/KIF20A/CDK1	6
CC	GO:0097431	mitotic spindle pole	3/33	36/19550	3.01e-05	0.00161141	0.00117309	ASPM/AURKA/AURKB	3
CC	GO:0005874	microtubule	6/33	429/19550	7.22e-05	0.00257658	0.00187572	ASPM/AURKA/AURKB/DNAL4/KIF20A/CDK1	6
CC	GO:0005875	microtubule associated complex	4/33	161/19550	0.000150506	0.00322082	0.00234472	AURKA/AURKB/DNAL4/KIF20A	4
CC	GO:0072686	mitotic spindle	4/33	161/19550	0.000150506	0.00322082	0.00234472	ASPM/AURKA/AURKB/CDK1	4
CC	GO:0005876	spindle microtubule	3/33	72/19550	0.00024139	0.00382743	0.00278632	AURKA/AURKB/CDK1	3
CC	GO:0031616	spindle pole centrosome	2/33	15/19550	0.000286163	0.00382743	0.00278632	AURKA/AURKB	2
CC	GO:0072687	meiotic spindle	2/33	15/19550	0.000286163	0.00382743	0.00278632	ASPM/AURKA	2
CC	GO:0005819	spindle	5/33	391/19550	0.000466686	0.00554838	0.00403915	ASPM/AURKA/AURKB/KIF20A/CDK1	5
CC	GO:0000776	kinetochore	3/33	134/19550	0.00147797	0.0158143	0.0115126	CENPA/SPC25/AURKB	3
CC	GO:0051233	spindle midzone	2/33	36/19550	0.00167934	0.0161938	0.0117889	AURKA/AURKB	2
CC	GO:0000779	condensed chromosome	3/33	144/19550	0.00181612	0.0161938	0.0117889	CENPA/SPC25/AURKB	3
CC	GO:0098687	chromosomal region	4/33	348/19550	0.00268618	0.0221093	0.0160953	CENPA/SPC25/AURKB/CDK1	4
CC	GO:0000922	spindle pole	3/33	170/19550	0.00290988	0.0222398	0.0161903	ASPM/AURKA/AURKB	3
CC	GO:0000775	chromosome	3/33	198/19550	0.00446386	0.0318422	0.0231807	CENPA/SPC25/AURKB	3
MF	GO:0035173	histone kinase activity	3/33	16/18368	2.91e-06	0.000311575	0.000214562	AURKA/AURKB/CDK1	3
MF	GO:0000287	magnesium ion binding	5/33	221/18368	4.35e-05	0.00232502	0.00160109	MAP3K20/ENO1/PSPH/PKM/HPRT1	5
MF	GO:0031418	L-ascorbic acid binding	2/33	20/18368	0.000582805	0.0207867	0.0143145	PAM/PLOD1	2
MF	GO:0017056	structural constituent of nuclear pore	2/33	28/18368	0.0011491	0.0307385	0.0211677	NUP155/NUP205	2
