# Supplementary material for: Identifying prognostic characteristics of m6A-related glycolysis gene and predicting the immune infiltration landscape in bladder cancer
Source: Cancer Cell Int. 2023 Nov 28;23:300. doi: 10.1186/s12935-023-03160-w (PMC10683108; doi:10.1186/s12935-023-03160-w)
Supplement: Supplementary file 7 — Additional file 7: Table S7. KEGG analysis of m6A-related glycolytic genes [file 12935_2023_3160_MOESM7_ESM.xlsx]

## Sheet: Supplement Table 5 kegg
Supplementary Table 7. KEGG analysis of m6A-related glycolytic genes
ID	Description	BgRatio	pvalue	p.adjust	qvalue	geneID	Count
hsa01230	Biosynthesis of amino acids	75/8191	5.68123e-08	3.63599e-06	3.28913e-06	ENO1/PGK1/PSPH/TPI1/PKM/GAPDH	6
hsa01200	Carbon metabolism	115/8191	7.35837e-07	2.35468e-05	2.13005e-05	ENO1/PGK1/PSPH/TPI1/PKM/GAPDH	6
hsa00010	Glycolysis / Gluconeogenesis	67/8191	1.18609e-06	2.53034e-05	2.28896e-05	ENO1/PGK1/TPI1/PKM/GAPDH	5
