# Supplementary material for: Identifying prognostic characteristics of m6A-related glycolysis gene and predicting the immune infiltration landscape in bladder cancer
Source: Cancer Cell Int. 2023 Nov 28;23:300. doi: 10.1186/s12935-023-03160-w (PMC10683108; doi:10.1186/s12935-023-03160-w)
Supplement: Supplementary file 8 — Additional file 8: Table S8. Sensitivity analyses of 138 drugs in patients between high- and low-risk groups [file 12935_2023_3160_MOESM8_ESM.xlsx]

## Sheet: output_pvalue
Supplementary Table 8 -Sensitivity analyses of 138 drugs in patients between high- and low-risk groups
Drug	p value
WH.4.023	2.30453e-34
Parthenolide	4.59916e-32
Sunitinib	8.90826e-32
Cyclopamine	5.69248e-29
FH535	1.19809e-26
KU.55933	9.15047e-26
BX.795	4.78166e-25
CGP.60474	1.31297e-24
BI.D1870	5.93919e-23
BMS.509744	1.67968e-22
Bexarotene	2.03448e-22
NU.7441	1.49373e-21
AZD7762	4.21641e-21
CGP.082996	1.13048e-20
BMS.708163	2.97515e-20
AZD.0530	3.02245e-20
NVP.TAE684	2.63458e-19
CMK	2.93386e-19
MS.275	4.0482e-19
CEP.701	4.17398e-19
EHT.1864	2.742e-18
BMS.536924	8.53019e-18
GNF.2	1.50071e-17
RO.3306	1.8545e-17
Cytarabine	1.99465e-17
Cisplatin	2.22469e-17
Dasatinib	6.24748e-17
Imatinib	1.54422e-16
Pyrimethamine	4.24951e-16
GDC.0449	5.12935e-16
Docetaxel	9.18087e-16
AG.014699	1.32218e-15
XMD8.85	1.5165e-15
Paclitaxel	6.16867e-14
NVP.BEZ235	7.88002e-14
WO2009093972	1.23383e-13
ZM.447439	2.77621e-13
SB590885	7.20897e-13
Methotrexate	2.00474e-12
KIN001.135	4.62679e-12
Gefitinib	4.76689e-12
PAC.1	1.02296e-11
AKT.inhibitor.VIII	1.32376e-11
PF.4708671	1.47041e-11
Metformin	1.73069e-11
Pazopanib	2.31217e-11
Nilotinib	2.9621e-11
X681640	4.1761e-11
VX.680	7.19722e-11
AS601245	9.85748e-11
PLX4720	1.57354e-10
PF.02341066	3.39339e-10
Z.LLNle.CHO	1.10427e-09
GDC0941	1.5877e-09
Tipifarnib	1.69062e-09
WZ.1.84	2.58985e-09
BMS.754807	3.92863e-09
Camptothecin	4.05105e-09
AICAR	4.30711e-09
GSK269962A	5.61088e-09
DMOG	6.20847e-09
MK.2206	1.16131e-08
GW843682X	1.45827e-08
AZD6482	1.50207e-08
Vinblastine	2.40347e-08
CI.1040	3.97059e-08
PHA.665752	1.11498e-07
Embelin	3.37206e-07
A.770041	4.28832e-07
BIBW2992	1.59817e-06
SB.216763	1.65304e-06
Gemcitabine	1.67408e-06
AZ628	1.73145e-06
OSI.906	1.74609e-06
Vinorelbine	2.76233e-06
AUY922	3.27039e-06
GW.441756	4.06104e-06
TW.37	4.19526e-06
ATRA	1.8615e-05
Salubrinal	2.06219e-05
CCT007093	2.7539e-05
ABT.263	4.16409e-05
RDEA119	5.12248e-05
SL.0101.1	7.59214e-05
Thapsigargin	0.000113944
Obatoclax.Mesylate	0.000117952
JNJ.26854165	0.000193888
Erlotinib	0.000227584
Lapatinib	0.000259786
NSC.87877	0.000306054
CHIR.99021	0.000862757
Sorafenib	0.00106554
LFM.A13	0.00118622
Bryostatin.1	0.0012183
Rapamycin	0.0013588
Temsirolimus	0.00155428
JNK.Inhibitor.VIII	0.00161404
ABT.888	0.0029391
X17.AAG	0.0029635
JW.7.52.1	0.00313953
BIRB.0796	0.00471316
PF.562271	0.00643973
BAY.61.3606	0.00902348
GSK.650394	0.00904583
Bortezomib	0.00973955
VX.702	0.0120558
Nutlin.3a	0.0121137
Shikonin	0.013356
AMG.706	0.0140679
BI.2536	0.0151632
FTI.277	0.0207926
MG.132	0.0274435
Midostaurin	0.0467441
QS11	0.0490322
JNK.9L	0.0513126
AZD8055	0.057017
Axitinib	0.117621
PD.173074	0.128509
Bleomycin	0.164093
Mitomycin.C	0.166154
Etoposide	0.168756
Epothilone.B	0.188406
A.443654	0.215278
PD.0332991	0.227743
S.Trityl.L.cysteine	0.307679
Vorinostat	0.319457
CCT018159	0.324831
AZD.2281	0.343455
AP.24534	0.346046
AZD6244	0.347347
IPA.3	0.353018
Roscovitine	0.38594
Bosutinib	0.548697
Elesclomol	0.67791
PD.0325901	0.81475
Bicalutamide	0.870987
Doxorubicin	0.89569
Lenalidomide	0.973684
